# Supplementary material for: Telemedicine Research Trends in 2001-2022 and Research Cooperation Between China and Other Countries Before and After the COVID-19 Pandemic: Bibliometric Analysis
Source: Interact J Med Res. 2024 Aug 30;13:e40801. doi: 10.2196/40801 (PMC11399753; doi:10.2196/40801)
Supplement: Multimedia Appendix 1 [file ijmr_v13i1e40801_app1.xlsx]

## Sheet: Multimedia Appendix 1
	Degree centrality	Betweenness centrality
USA	98	3.92
UNITED.KINGDOM	89	2.02
AUSTRALIA	72	0.95
GERMANY	60	0.76
FRANCE	60	0.96
NETHERLANDS	58	0.65
CANADA	54	0.38
SWITZERLAND	54	0.35
BRAZIL	53	0.29
SWEDEN	53	0.42
ITALY	52	0.64
BELGIUM	50	0.36
SOUTH.AFRICA	50	0.3
INDIA	48	0.52
SPAIN	47	0.35
PORTUGAL	47	0.28
ISRAEL	46	0.2
CHINA	45	0.24
JAPAN	41	0.38
IRELAND	38	0.09
AUSTRIA	38	0.04
GREECE	36	0.11
NORWAY	35	0.18
POLAND	34	0.15
MALAYSIA	34	0.14
SINGAPORE	33	0.07
ROMANIA	32	0.09
RUSSIA	31	0.07
CROATIA	31	0.03
DENMARK	30	0.05
INDONESIA	29	0.13
PAKISTAN	27	0.06
MEXICO	27	0.04
FINLAND	26	0.01
ARGENTINA	26	0.04
SLOVENIA	26	0.01
TANZANIA	26	0.05
SERBIA	24	0.26
SENEGAL	24	0.03
KOREA	23	0.02
SAUDI.ARABIA	23	0.03
JORDAN	23	0.04
VIETNAM	23	0.02
ETHIOPIA	23	0.02
CZECH.REPUBLIC	22	0.02
MALI	21	0.01
CONGO	21	0.06
NEW.ZEALAND	20	0.01
COLOMBIA	20	0.02
CYPRUS	20	0
PHILIPPINES	20	0.01
RWANDA	20	0.01
HUNGARY	19	0.02
BURKINA.FASO	19	0.01
MADAGASCAR	18	0
TOGO	18	0
BENIN	18	0
LIECHTENSTEIN	18	0
MAURITANIA	18	0
MOZAMBIQUE	18	0
THAILAND	17	0.01
ESTONIA	17	0
TURKEY	16	0
AFGHANISTAN	16	0
SRI.LANKA	15	0
MONGOLIA	15	0
KENYA	14	0.01
IRAN	13	0.06
CHILE	13	0.01
GUATEMALA	13	0
UGANDA	12	0.01
BELARUS	12	0.01
GHANA	11	0
IRAQ	11	0
GEORGIA	11	0
U.ARAB.EMIRATES	11	0
NIGERIA	10	0
QATAR	10	0
HONDURAS	10	0
EGYPT	9	0.01
MACEDONIA	9	0
UKRAINE	9	0.01
KAZAKHSTAN	9	0
ECUADOR	7	0
BANGLADESH	7	0
CAMEROON	7	0
PERU	7	0
MALAWI	7	0
GAMBIA	7	0
LUXEMBOURG	7	0
BULGARIA	6	0
LEBANON	6	0
SOMALIA	6	0
NEPAL	5	0
SLOVAKIA	5	0
ZIMBABWE	5	0
ALBANIA	4	0
NORTH.MACEDONIA	4	0
ZAMBIA	4	0
MOROCCO	4	0
ICELAND	4	0
SOLOMON.ISLANDS	4	0
LITHUANIA	3	0
ALGERIA	3	0
CAMBODIA	3	0
KUWAIT	3	0
GUINEA	3	0
BRUNEI	3	0
MOLDOVA	3	0
BOTSWANA	2	0
TUNISIA	2	0
VENEZUELA	2	0
SUDAN	2	0
COSTA.RICA	2	0
MALTA	2	0
BURUNDI	2	0
GABON	2	0
TAJIKISTAN	2	0
CUBA	1	0
BOLIVIA	1	0
EL.SALVADOR	1	0
HAITI	1	0
LAOS	1	0
PANAMA	1	0
ANGOLA	1	0
CHAD	1	0
MICRONESIA	1	0
MONTENEGRO	1	0
OMAN	1	0
