# Supplementary material for: Telemedicine Research Trends in 2001-2022 and Research Cooperation Between China and Other Countries Before and After the COVID-19 Pandemic: Bibliometric Analysis
Source: Interact J Med Res. 2024 Aug 30;13:e40801. doi: 10.2196/40801 (PMC11399753; doi:10.2196/40801)
Supplement: Multimedia Appendix 2 [file ijmr_v13i1e40801_app2.xlsx]

## Sheet: Multimedia Appendix 2
	Degree	Betweenness
USA	121	2.77
UNITED.KINGDOM	111	0.97
BRAZIL	100	0.58
INDIA	95	0.62
SPAIN	92	0.82
CANADA	91	0.44
AUSTRALIA	90	0.62
ITALY	90	0.39
FRANCE	90	0.56
EGYPT	87	0.71
TURKEY	86	0.44
SWITZERLAND	86	0.61
CHINA	85	0.3
GERMANY	81	0.18
MOROCCO	79	0.33
IRELAND	77	0.19
BELGIUM	76	0.15
AUSTRIA	76	0.15
SOUTH.AFRICA	75	0.28
RUSSIA	75	0.19
NIGERIA	75	0.31
NETHERLANDS	73	0.12
JAPAN	73	0.1
SAUDI.ARABIA	72	0.19
PORTUGAL	72	0.12
ISRAEL	70	0.08
SINGAPORE	69	0.13
ARGENTINA	69	0.16
MEXICO	69	0.32
SWEDEN	68	0.09
ROMANIA	68	0.09
PAKISTAN	66	0.19
MALAYSIA	65	0.23
COLOMBIA	64	0.14
POLAND	63	0.09
GREECE	63	0.07
NORWAY	61	0.11
HUNGARY	61	0.06
LEBANON	61	0.07
DENMARK	59	0.08
CZECH.REPUBLIC	59	0.08
SLOVENIA	57	0.07
SERBIA	57	0.06
TUNISIA	57	0.06
NEW.ZEALAND	56	0.21
BULGARIA	56	0.09
LITHUANIA	56	0.07
IRAN	55	0.06
FINLAND	55	0.11
UKRAINE	54	0.07
CROATIA	54	0.05
SENEGAL	54	0.11
CYPRUS	52	0.02
PHILIPPINES	51	0.07
U.ARAB.EMIRATES	50	0.06
KOREA	49	0.02
ALGERIA	49	0.11
INDONESIA	46	0.09
JORDAN	46	0.03
URUGUAY	46	0.1
THAILAND	45	0.07
KENYA	45	0.12
KUWAIT	45	0.04
NEPAL	43	0.08
GHANA	43	0.05
PERU	42	0.07
BANGLADESH	41	0.05
SLOVAKIA	40	0.02
CHILE	39	0.04
GEORGIA	39	0.02
VIETNAM	37	0.03
LATVIA	37	0.01
MACEDONIA	37	0.01
NORTH.MACEDONIA	37	0.01
CAMEROON	36	0.08
UGANDA	36	0.02
QATAR	35	0.04
HONDURAS	35	0.04
RWANDA	33	0.01
ESTONIA	33	0.01
ICELAND	29	0
MALTA	29	0
CONGO	29	0.01
BELARUS	29	0.02
CUBA	28	0.07
IRAQ	27	0.02
SRI.LANKA	27	0.03
TANZANIA	27	0.01
ECUADOR	26	0.01
BOLIVIA	25	0.02
VENEZUELA	25	0.01
KAZAKHSTAN	25	0
ZIMBABWE	25	0.01
BENIN	25	0.03
PARAGUAY	23	0.01
SUDAN	22	0.03
PANAMA	22	0.01
LUXEMBOURG	21	0
MALAWI	21	0.01
GUATEMALA	21	0
NICARAGUA	21	0
COSTA.RICA	21	0
ALBANIA	21	0
SYRIA	20	0.01
MADAGASCAR	20	0.02
LIBYA	19	0
EL.SALVADOR	19	0
ZAMBIA	18	0
BURUNDI	18	0
BAHRAIN	17	0
JAMAICA	17	0
AZERBAIJAN	17	0
MOLDOVA	17	0
ARMENIA	17	0
ETHIOPIA	16	0
MYANMAR	16	0.01
MALI	15	0
KOSOVO	15	0
KYRGYZSTAN	13	0
GUINEA	12	0.02
GAMBIA	12	0
TOGO	12	0
OMAN	11	0
CAMBODIA	10	0
BOTSWANA	9	0
BHUTAN	9	0
BURKINA.FASO	9	0
GABON	9	0
NAMIBIA	9	0
